# Supplementary material for: Pyridine-4-carboximidamidate chloride
Source: Acta Crystallogr Sect E Struct Rep Online. 2009 Sep 9;65(Pt 10):o2408. doi: 10.1107/S160053680903517X (PMC2970348; doi:10.1107/S160053680903517X)
Supplement: Supplementary file 1 [file e-65-o2408-sup1.cif]

##############################################################################
###                                                                        ###
###        Electronic paper (Acta Crystallographica Section E)             ###
###                                                                        ###
##############################################################################
#                                                                            #
# This CIF contains the data in a paper accepted for publication in Acta     #
# Crystallographica Section E. It conforms to the requirements of Notes      #
# for Authors for Section E, and has been peer reviewed under the auspices   #
# of the IUCr Commission on Journals.                                        #
#                                                                            #
# Full details of the Crystallographic Information File format               #
# are given in the paper "The Crystallographic Information File (CIF):       #
# a New Standard Archive File for Crystallography" by S. R. Hall, F. H.      #
# Allen and I. D. Brown [Acta Cryst. (1991), A47, 655-685].                  #
#                                                                            #
# The current version of the core CIF dictionary is obtainable from          #
# ftp://ftp.iucr.org/pub/cif_core.dic. The current version number is 2.4.    #
#                                                                            #
# Software is freely available for graphical display of the structure(s) in  #
# this CIF.  For information consult the CIF home page http://www.iucr.org/  #
# cif/home.html                                                              #
#                                                                            #
# This file may be used for bona fide research purposes within the           #
# scientific community so long as proper attribution is given to the journal # 
# article from which it was obtained.                                        #
#                                                                            #
##############################################################################
                                             
data_I
_audit_creation_method     SHELXL-97
_chemical_name_systematic
;
Pyridine-4-carboximidamidate chloride
;
_chemical_name_common     ?
_chemical_formula_moiety     'C6 H8 N3 +, Cl -'
_chemical_formula_sum     'C6 H8 Cl N3'
_chemical_formula_iupac     'C6 H8 N3 +, Cl -'
_chemical_formula_weight     157.60
_chemical_melting_point     ?
_symmetry_cell_setting     orthorhombic
_symmetry_space_group_name_H-M     'P b c a'
_symmetry_space_group_name_Hall     '-P 2ac 2ab'
loop_
    _symmetry_equiv_pos_as_xyz
    'x, y, z'
    '-x+1/2, -y, z+1/2'
    '-x, y+1/2, -z+1/2'
    'x+1/2, -y+1/2, -z'
    '-x, -y, -z'
    'x-1/2, y, -z-1/2'
    'x, -y-1/2, z-1/2'
    '-x-1/2, y-1/2, z'
_cell_length_a     7.3928(13)
_cell_length_b     10.4467(16)
_cell_length_c     18.925(3)
_cell_angle_alpha     90.00
_cell_angle_beta     90.00
_cell_angle_gamma     90.00
_cell_volume     1461.6(4)
_cell_formula_units_Z     8
_cell_measurement_reflns_used     542
_cell_measurement_theta_min     2.31
_cell_measurement_theta_max     22.84
_cell_measurement_temperature     293(2)
_exptl_crystal_description     block
_exptl_crystal_colour     colourless
_exptl_crystal_size_max     0.37
_exptl_crystal_size_mid     0.32
_exptl_crystal_size_min     0.21
_exptl_crystal_density_diffrn     1.432
_exptl_crystal_density_meas     ?
_exptl_crystal_density_method     'not measured'
_exptl_crystal_F_000     656
_exptl_absorpt_coefficient_mu     0.444
_exptl_absorpt_correction_type     multi-scan
_exptl_absorpt_process_details     '(SADABS; Bruker, 2001)'
_exptl_absorpt_correction_T_min     0.8534
_exptl_absorpt_correction_T_max     0.9110
_diffrn_ambient_temperature     293(2)
_diffrn_radiation_type     MoK\a
_diffrn_radiation_wavelength     0.71073
_diffrn_radiation_monochromator     graphite
_diffrn_measurement_device_type     'Bruker SMART CCD area-detector'
_diffrn_measurement_method     '\f and \w'
_diffrn_detector_area_resol_mean     ?
_diffrn_reflns_number     1949
_diffrn_reflns_av_R_equivalents     0.0176
_diffrn_reflns_av_sigmaI/netI     0.0308
_diffrn_reflns_theta_min     2.15
_diffrn_reflns_theta_max     26.00
_diffrn_reflns_theta_full     26.00
_diffrn_measured_fraction_theta_max     1.000
_diffrn_measured_fraction_theta_full     1.000
_diffrn_reflns_limit_h_min     -9
_diffrn_reflns_limit_h_max     1
_diffrn_reflns_limit_k_min     -1
_diffrn_reflns_limit_k_max     12
_diffrn_reflns_limit_l_min     -23
_diffrn_reflns_limit_l_max     1
_diffrn_standards_number     ?
_diffrn_standards_interval_count     ?
_diffrn_standards_interval_time     ?
_diffrn_standards_decay_%     ?
_refine_special_details
;
;
_reflns_number_total     1435
_reflns_number_gt     1215
_reflns_threshold_expression     I>2\s(I)
_refine_ls_structure_factor_coef     Fsqd
_refine_ls_matrix_type     full
_refine_ls_R_factor_all     0.0423
_refine_ls_R_factor_gt     0.0329
_refine_ls_wR_factor_gt     0.0869
_refine_ls_wR_factor_ref     0.0920
_refine_ls_goodness_of_fit_ref     1.035
_refine_ls_restrained_S_all     1.035
_refine_ls_number_reflns     1435
_refine_ls_number_parameters     124
_refine_ls_number_restraints     0
_refine_ls_hydrogen_treatment     refall
_refine_ls_weighting_scheme     calc
_refine_ls_weighting_details
         'calc w=1/[\s^2^(Fo^2^)+(0.0416P)^2^+0.5489P] where P=(Fo^2^+2Fc^2^)/3'
_atom_sites_solution_hydrogens     geom
_atom_sites_solution_primary     direct
_atom_sites_solution_secondary     difmap
_refine_ls_shift/su_max     0.001
_refine_ls_shift/su_mean     0.000
_refine_diff_density_max     0.233
_refine_diff_density_min     -0.175
_refine_ls_extinction_method     'SHELXL97 (Sheldrick, 2008)'
_refine_ls_extinction_coef     0.0056(15)
_refine_ls_extinction_expression
                                    Fc^*^=kFc[1+0.001xFc^2^\l^3^/sin(2\q)]^-1/4^
loop_
    _atom_type_symbol
    _atom_type_description
    _atom_type_scat_dispersion_real
    _atom_type_scat_dispersion_imag
    _atom_type_scat_source
    C C 0.0033 0.0016 'International Tables Vol C Tables 4.2.6.8 and 6.1.1.4'
    H H 0.0000 0.0000 'International Tables Vol C Tables 4.2.6.8 and 6.1.1.4'
    N N 0.0061 0.0033 'International Tables Vol C Tables 4.2.6.8 and 6.1.1.4'
    Cl Cl 0.1484 0.1585 'International Tables Vol C Tables 4.2.6.8 and 6.1.1.4'
_computing_data_collection     'SMART (Bruker, 2001)'
_computing_cell_refinement     'SAINT (Bruker, 2001)'
_computing_data_reduction     'SAINT (Bruker, 2001)'
_computing_structure_solution     'SHELXS97 (Sheldrick, 2008)'
_computing_structure_refinement     'SHELXL97 (Sheldrick, 2008)'
_computing_molecular_graphics     'SHELXTL (Sheldrick, 2008)'
_computing_publication_material     'SHELXL97 (Sheldrick, 2008)'
loop_
    _atom_site_type_symbol
    _atom_site_label
    _atom_site_fract_x
    _atom_site_fract_y
    _atom_site_fract_z
    _atom_site_U_iso_or_equiv
    _atom_site_adp_type
    _atom_site_calc_flag
    _atom_site_refinement_flags
    _atom_site_occupancy
    _atom_site_disorder_assembly
    _atom_site_disorder_group
    N N1 0.0852(2) 0.38353(14) 0.75509(8) 0.0367(4) Uani d . 1 . .
    C C1 0.0499(3) 0.36114(17) 0.82329(10) 0.0367(4) Uani d . 1 . .
    Cl Cl1 0.15740(8) 0.91636(4) 1.05546(2) 0.0432(2) Uani d . 1 . .
    N N2 0.0353(2) 0.79417(15) 0.89141(9) 0.0369(4) Uani d . 1 . .
    C C2 0.0593(3) 0.45387(17) 0.87518(9) 0.0341(4) Uani d . 1 . .
    N N3 0.1766(3) 0.66264(17) 0.97084(9) 0.0428(4) Uani d . 1 . .
    C C3 0.1026(2) 0.57807(15) 0.85578(9) 0.0285(4) Uani d . 1 . .
    C C4 0.1401(3) 0.60305(17) 0.78520(9) 0.0337(4) Uani d . 1 . .
    C C5 0.1315(3) 0.50297(18) 0.73774(9) 0.0376(4) Uani d . 1 . .
    C C6 0.1052(2) 0.68338(16) 0.90895(9) 0.0310(4) Uani d . 1 . .
    H H4 0.171(3) 0.6863(18) 0.7679(10) 0.033(5) Uiso d . 1 . .
    H H1 0.015(3) 0.275(2) 0.8348(11) 0.044(6) Uiso d . 1 . .
    H H2 0.032(3) 0.4327(18) 0.9204(11) 0.041(5) Uiso d . 1 . .
    H H5 0.159(3) 0.519(2) 0.6925(12) 0.048(6) Uiso d . 1 . .
    H H2B 0.037(3) 0.854(2) 0.9202(13) 0.060(7) Uiso d . 1 . .
    H H2A -0.016(3) 0.803(2) 0.8500(12) 0.050(6) Uiso d . 1 . .
    H H3B 0.229(4) 0.590(2) 0.9833(12) 0.056(7) Uiso d . 1 . .
    H H3A 0.184(3) 0.732(2) 1.0012(14) 0.061(7) Uiso d . 1 . .
loop_
    _atom_site_aniso_label
    _atom_site_aniso_U_11
    _atom_site_aniso_U_22
    _atom_site_aniso_U_33
    _atom_site_aniso_U_12
    _atom_site_aniso_U_13
    _atom_site_aniso_U_23
    N1 0.0452(9) 0.0312(8) 0.0338(8) 0.0019(7) 0.0001(7) -0.0051(7)
    C1 0.0439(11) 0.0261(9) 0.0400(10) -0.0002(8) -0.0007(9) 0.0007(7)
    Cl1 0.0580(3) 0.0357(3) 0.0359(3) 0.0007(2) -0.0055(2) -0.00566(18)
    N2 0.0484(10) 0.0262(8) 0.0360(9) 0.0009(7) 0.0006(8) -0.0043(7)
    C2 0.0436(11) 0.0306(9) 0.0280(9) 0.0035(8) 0.0027(8) 0.0019(7)
    N3 0.0613(12) 0.0348(9) 0.0323(8) 0.0070(8) -0.0090(8) -0.0067(7)
    C3 0.0313(9) 0.0266(8) 0.0277(8) 0.0021(7) -0.0020(7) -0.0021(7)
    C4 0.0421(10) 0.0280(9) 0.0310(9) -0.0020(8) 0.0003(8) 0.0024(7)
    C5 0.0488(12) 0.0377(10) 0.0264(9) -0.0002(8) 0.0022(8) -0.0012(8)
    C6 0.0348(9) 0.0280(9) 0.0300(9) -0.0018(7) 0.0031(7) -0.0020(7)
_geom_special_details
;
;
loop_
    _geom_bond_atom_site_label_1
    _geom_bond_atom_site_label_2
    _geom_bond_site_symmetry_2
    _geom_bond_distance
    _geom_bond_publ_flag
    N1 C5 . 1.335(2) ?
    N1 C1 . 1.337(2) ?
    C1 C2 . 1.381(3) ?
    C1 H1 . 0.96(2) ?
    N2 C6 . 1.310(2) ?
    N2 H2B . 0.83(3) ?
    N2 H2A . 0.88(2) ?
    C2 C3 . 1.386(2) ?
    C2 H2 . 0.91(2) ?
    N3 C6 . 1.303(2) ?
    N3 H3B . 0.89(2) ?
    N3 H3A . 0.93(3) ?
    C3 C4 . 1.389(2) ?
    C3 C6 . 1.491(2) ?
    C4 C5 . 1.380(3) ?
    C4 H4 . 0.958(19) ?
    C5 H5 . 0.90(2) ?
loop_
    _geom_angle_atom_site_label_1
    _geom_angle_atom_site_label_2
    _geom_angle_atom_site_label_3
    _geom_angle_site_symmetry_1
    _geom_angle_site_symmetry_3
    _geom_angle
    _geom_angle_publ_flag
    C5 N1 C1 . . 116.80(15) ?
    N1 C1 C2 . . 123.63(17) ?
    N1 C1 H1 . . 115.7(12) ?
    C2 C1 H1 . . 120.6(12) ?
    C6 N2 H2B . . 119.8(17) ?
    C6 N2 H2A . . 119.2(15) ?
    H2B N2 H2A . . 121(2) ?
    C1 C2 C3 . . 118.68(16) ?
    C1 C2 H2 . . 119.3(13) ?
    C3 C2 H2 . . 122.0(13) ?
    C6 N3 H3B . . 123.9(15) ?
    C6 N3 H3A . . 116.9(16) ?
    H3B N3 H3A . . 119(2) ?
    C2 C3 C4 . . 118.47(16) ?
    C2 C3 C6 . . 120.99(15) ?
    C4 C3 C6 . . 120.52(15) ?
    C5 C4 C3 . . 118.33(17) ?
    C5 C4 H4 . . 118.5(11) ?
    C3 C4 H4 . . 123.2(11) ?
    N1 C5 C4 . . 124.05(17) ?
    N1 C5 H5 . . 118.2(15) ?
    C4 C5 H5 . . 117.7(15) ?
    N3 C6 N2 . . 122.31(17) ?
    N3 C6 C3 . . 119.28(16) ?
    N2 C6 C3 . . 118.41(16) ?
loop_
    _geom_hbond_atom_site_label_D
    _geom_hbond_atom_site_label_H
    _geom_hbond_atom_site_label_A
    _geom_hbond_site_symmetry_A
    _geom_hbond_distance_DH
    _geom_hbond_distance_HA
    _geom_hbond_distance_DA
    _geom_hbond_angle_DHA
    _geom_hbond_publ_flag
    N2 H2A N1 3_556 0.88(2) 2.22(2) 3.058(2) 160(2) yes
    N3 H3A Cl1 . 0.93(2) 2.19(2) 3.100(2) 167(2) yes
    N2 H2B Cl1 . 0.83(2) 2.79(2) 3.476(2) 142(2) yes
    N3 H3B Cl1 8_655 0.89(2) 2.41(2) 3.270(2) 161(2) yes
    C5 H5 Cl1 7_575 0.90(2) 2.68(2) 3.556(2) 166(2) yes
data_global
_journal_date_recd_electronic     2009-07-27
_journal_date_accepted     2009-09-01
_journal_name_full     'Acta Crystallographica, Section E'
_journal_year     2009
_journal_volume     65
_journal_issue     10
_journal_page_first     o2408
_journal_page_last     o2408
_journal_paper_category     QO
_journal_coeditor_code     BH2242
_publ_contact_author_name     'Ping Fan'
_publ_contact_author_address
;
College of Chemistry
Liaoning University
Shenyang
110036
China
;
_publ_contact_author_email     pingfan@lnu.edu.cn
_publ_contact_author_fax     86-24-62202380
_publ_contact_author_phone     86-24-62202380
_publ_section_title
;
Pyridine-4-carboximidamidate chloride
;
loop_
    _publ_author_name
    _publ_author_footnote
    _publ_author_address
    "Fan, Ping" .
;
College of Chemistry
Liaoning University
Shenyang 110036
People's Republic of China
;
    "Wang, Lei" .
;
College of Chemistry
Liaoning University
Shenyang 110036
People's Republic of China
;
    "Zhang, Huidong" .
;
Liaoning Fixed Star Chemicals (Group) Co. Ltd
Dandong 118000
People's Republic of China
;
_publ_section_synopsis     .
