# Supplementary material for: Pyridine-4-carboximidamidate chloride
Source: Acta Crystallogr Sect E Struct Rep Online. 2009 Sep 9;65(Pt 10):o2408. doi: 10.1107/S160053680903517X (PMC2970348; doi:10.1107/S160053680903517X)
Supplement: Supplementary file 2 [file e-65-o2408-Isup2.hkl]

# 
# h,k,l, Fc-squared, Fo-squared, sigma(Fo-squared) and status flag 
# 
data_I
_shelx_title ' 1 in Pbca' 
_shelx_refln_list_code          4 
_shelx_F_calc_maximum      173.50 
_exptl_crystal_F_000       656.00 
_reflns_d_resolution_high  0.8107 
 
loop_ 
 _symmetry_equiv_pos_as_xyz 
 'x, y, z' 
 '-x+1/2, -y, z+1/2' 
 '-x, y+1/2, -z+1/2' 
 'x+1/2, -y+1/2, -z' 
 '-x, -y, -z' 
 'x-1/2, y, -z-1/2' 
 'x, -y-1/2, z-1/2' 
 '-x-1/2, y-1/2, z' 
 
_cell_length_a     7.3928 
_cell_length_b    10.4467 
_cell_length_c    18.9252 
_cell_angle_alpha  90.000 
_cell_angle_beta   90.000 
_cell_angle_gamma  90.000 
 
_shelx_F_squared_multiplier     1.000 
 
loop_ 
 _refln_index_h 
 _refln_index_k 
 _refln_index_l 
 _refln_F_squared_calc 
 _refln_F_squared_meas 
 _refln_F_squared_sigma 
 _refln_observed_status 
   2   0   0     3625.04     3495.46     59.48 o 
   4   0   0     8932.72     9499.11    142.15 o 
   6   0   0      282.29      270.21     12.83 o 
   8   0   0        4.51        4.57      3.68 o 
   2   1   0    14233.58    14070.97     86.20 o 
   4   1   0     2332.40     2221.41     48.42 o 
   6   1   0      238.25      240.68      7.01 o 
   8   1   0       80.17       86.24      4.83 o 
   0   2   0     4124.46     4408.21     54.86 o 
   2   2   0      949.75      903.31     33.95 o 
   4   2   0     2372.45     2463.01     75.12 o 
   6   2   0       32.19       31.69      4.10 o 
   8   2   0        6.56        3.50      3.68 o 
   2   3   0     4582.02     4732.00     83.98 o 
   4   3   0     5933.90     5704.81    119.04 o 
   6   3   0     1230.87     1216.80     40.22 o 
   8   3   0      142.17      152.22      8.28 o 
   0   4   0    10658.75    11020.24    123.71 o 
   2   4   0      102.73       89.33      3.55 o 
   4   4   0     1058.90     1141.26     37.06 o 
   6   4   0       22.20       18.21      3.74 o 
   8   4   0       14.94       13.90      5.59 o 
   2   5   0      582.03      575.67     22.19 o 
   4   5   0        3.67       -2.61      2.61 o 
   6   5   0       21.50       18.42      4.65 o 
   8   5   0       11.08       22.34      5.98 o 
   0   6   0     1735.81     1722.66     60.67 o 
   2   6   0      199.21      163.00      6.17 o 
   4   6   0      622.02      683.06     28.22 o 
   6   6   0      180.42      177.73      8.15 o 
   8   6   0        2.58       -0.42      7.79 o 
   2   7   0       39.81       33.86      4.94 o 
   4   7   0      245.77      224.73     11.66 o 
   6   7   0       28.24       24.90      4.78 o 
   0   8   0      704.20      633.28     27.00 o 
   2   8   0       12.07        7.63      3.16 o 
   4   8   0       20.40       10.63      4.21 o 
   6   8   0       23.72       22.99      4.83 o 
   2   9   0     3851.95     3906.85    124.26 o 
   4   9   0       25.56       28.69      5.64 o 
   6   9   0        6.21        2.27      5.36 o 
   0  10   0      997.68     1043.25     42.60 o 
   2  10   0       19.96       26.81      4.99 o 
   4  10   0      413.64      414.61     18.22 o 
   2  11   0      247.53      237.96      9.54 o 
   4  11   0       68.12       69.69      6.95 o 
   0  12   0      385.17      387.68     17.54 o 
   2  12   0      570.70      571.11     22.85 o 
   1   1   1      314.26      262.23      3.13 o 
   2   1   1    30102.97    29587.27     92.01 o 
   3   1   1     1905.04     1845.18     27.29 o 
   4   1   1      251.15      291.75      5.26 o 
   5   1   1      327.69      362.59      6.99 o 
   6   1   1      240.34      246.53      4.99 o 
   7   1   1      371.82      368.77      8.34 o 
   8   1   1        3.05        4.98      2.40 o 
   9   1   1       44.66       42.82      3.29 o 
   0   2   1       37.27       48.37      3.87 o 
   1   2   1      401.85      486.77      7.42 o 
   2   2   1     6385.60     6351.78     95.52 o 
   3   2   1      302.11      266.95      7.53 o 
   4   2   1     1896.72     1997.08     51.31 o 
   5   2   1       32.60       27.74      2.75 o 
   6   2   1      396.51      380.21      9.41 o 
   7   2   1      438.79      466.03     14.30 o 
   8   2   1      168.60      142.38     10.17 o 
   9   2   1       55.22       49.93      4.71 o 
   1   3   1      106.54      109.29      2.43 o 
   2   3   1      189.89      196.47      4.98 o 
   3   3   1     2191.17     2229.51     46.83 o 
   4   3   1       41.99       51.34      7.20 o 
   5   3   1        7.80       11.66      2.11 o 
   6   3   1        1.37        2.16      2.14 o 
   7   3   1        3.19       -0.85      2.75 o 
   8   3   1       19.66       21.01      5.66 o 
   0   4   1     2225.09     2430.68     40.80 o 
   1   4   1     6731.94     6761.38     92.66 o 
   2   4   1       17.20       21.93      1.72 o 
   3   4   1       67.84       69.82      3.67 o 
   4   4   1       71.14       81.50      3.13 o 
   5   4   1     1340.88     1334.25     49.24 o 
   6   4   1      145.99      146.51      5.02 o 
   7   4   1       82.48       86.30     11.00 o 
   8   4   1       16.52       12.34      3.13 o 
   1   5   1      166.24      144.26      2.75 o 
   2   5   1     1670.39     1689.40     98.67 o 
   3   5   1     3604.99     3596.44     79.19 o 
   4   5   1      129.00      138.70      4.16 o 
   5   5   1       13.93       14.24      2.80 o 
   6   5   1        3.80       10.73      3.02 o 
   7   5   1       97.54       99.24      5.06 o 
   8   5   1       15.74        9.96      3.71 o 
   0   6   1       32.52       37.22      4.44 o 
   1   6   1        9.63        6.75      1.16 o 
   2   6   1        0.06       -0.59      1.76 o 
   3   6   1       19.86       17.85      2.19 o 
   4   6   1       86.23       88.12      3.93 o 
   5   6   1       46.10       48.07      3.38 o 
   6   6   1      132.83      130.55      4.99 o 
   7   6   1       65.81       64.10      6.28 o 
   8   6   1        3.67       -2.03      3.24 o 
   1   7   1      891.57      879.65     16.39 o 
   2   7   1        0.05        1.44      3.67 o 
   3   7   1      756.53      724.72     35.95 o 
   4   7   1      182.17      174.20      5.24 o 
   5   7   1      279.90      293.55     10.57 o 
   6   7   1       73.11       75.16      4.81 o 
   7   7   1      107.33      120.11      9.26 o 
   0   8   1      532.90      508.66     14.64 o 
   1   8   1     1172.20     1143.60     20.86 o 
   2   8   1       14.68       13.80      2.36 o 
   3   8   1        2.08        1.30      2.27 o 
   4   8   1      192.92      192.53      5.76 o 
   5   8   1      487.84      509.04     15.06 o 
   6   8   1        9.13        7.58      4.70 o 
   7   8   1      124.99      127.16      5.89 o 
   1   9   1      374.24      360.18      8.20 o 
   2   9   1      168.38      176.87      5.64 o 
   3   9   1        9.80       11.88      2.99 o 
   4   9   1       19.69       16.45      2.92 o 
   5   9   1        0.00        3.04      3.06 o 
   6   9   1      103.07      103.93      5.43 o 
   0  10   1     1197.70     1192.54     31.83 o 
   1  10   1       49.30       52.98      3.25 o 
   2  10   1       75.62       75.69      4.19 o 
   3  10   1       68.86       68.69      4.64 o 
   4  10   1       99.34      101.42      5.28 o 
   5  10   1      208.33      208.63      7.05 o 
   1  11   1      122.24      124.92      3.76 o 
   2  11   1      252.35      264.89      8.20 o 
   3  11   1       90.07       80.31     10.62 o 
   4  11   1      155.11      159.27      6.43 o 
   0  12   1      112.80      124.65      6.00 o 
   1  12   1        5.01        7.54      3.02 o 
   2  12   1        2.13        2.15      6.01 o 
   3  12   1       21.27       27.29      5.37 o 
   0   0   2       51.01       35.43      1.54 o 
   1   0   2     2124.15     1915.78     24.72 o 
   2   0   2     5634.37     5554.08     76.40 o 
   3   0   2     8604.30     8771.57    116.02 o 
   4   0   2       44.45       52.36      3.32 o 
   5   0   2     2909.74     2783.34     89.67 o 
   6   0   2     1099.15     1082.09     37.91 o 
   7   0   2       35.30       34.96      6.22 o 
   8   0   2       35.03       36.55      5.20 o 
   9   0   2       10.84        7.89      4.31 o 
   1   1   2     1924.58     1738.80     17.81 o 
   2   1   2     7438.57     7249.82    131.72 o 
   3   1   2       90.44       76.10      3.58 o 
   4   1   2        6.82       42.01     25.20 o 
   5   1   2       89.07       92.45      3.48 o 
   6   1   2       48.23       45.43      4.99 o 
   7   1   2        1.67        6.14      5.47 o 
   8   1   2        9.54        6.04      4.22 o 
   9   1   2       81.16       58.23     10.07 o 
   0   2   2     2056.77     1896.32     39.21 o 
   1   2   2     1567.62     1551.26     68.27 o 
   2   2   2       18.55       19.47      2.01 o 
   3   2   2       25.16       19.13      2.17 o 
   4   2   2      194.57      199.28      8.60 o 
   5   2   2      168.67      170.48      7.95 o 
   6   2   2       57.26       52.81      6.74 o 
   7   2   2       60.05       56.20      5.67 o 
   8   2   2       23.81       22.13      5.33 o 
   1   3   2     4955.24     4989.18     55.51 o 
   2   3   2     2724.97     2720.95     63.51 o 
   3   3   2       40.11       23.18      2.56 o 
   4   3   2      194.54      166.48      8.68 o 
   5   3   2      249.17      252.24     12.42 o 
   6   3   2        1.80        4.65      3.50 o 
   7   3   2       15.08       40.91      5.25 o 
   8   3   2       40.65       44.00      5.88 o 
   0   4   2       95.84       91.00      3.42 o 
   1   4   2        5.36       17.27      3.27 o 
   2   4   2     1677.93     1728.62     56.74 o 
   3   4   2       61.83       80.06      3.89 o 
   4   4   2      112.50      116.63      4.99 o 
   5   4   2       17.66       13.95      3.58 o 
   6   4   2      473.92      451.19     20.00 o 
   7   4   2       43.45       49.85      5.46 o 
   8   4   2       10.57        3.76      4.60 o 
   1   5   2      347.41      392.79     10.79 o 
   2   5   2      185.63      243.90      8.57 o 
   3   5   2      490.43      448.13     17.08 o 
   4   5   2      295.79      292.50      9.57 o 
   5   5   2       17.16       14.68      3.50 o 
   6   5   2       34.19       31.77      4.73 o 
   7   5   2       14.45       13.19      5.12 o 
   8   5   2       28.24       27.85      6.06 o 
   0   6   2      721.64      597.96     22.82 o 
   1   6   2      983.62      906.53     31.66 o 
   2   6   2      111.44      101.50      4.57 o 
   3   6   2        1.64       -1.49      2.19 o 
   4   6   2      122.23      117.70      6.04 o 
   5   6   2      218.80      209.72     11.40 o 
   6   6   2      223.49      240.65     12.36 o 
   7   6   2      109.60      128.72      7.73 o 
   8   6   2        0.15        3.21      4.36 o 
   1   7   2      164.85      170.64      6.27 o 
   2   7   2       67.07       63.34      4.31 o 
   3   7   2      179.81      190.06     10.17 o 
   4   7   2       22.96       40.42      4.34 o 
   5   7   2        8.80        8.73      3.50 o 
   6   7   2        3.10        0.08      5.28 o 
   7   7   2       20.23       13.32      5.02 o 
   0   8   2     3255.73     3263.01    100.90 o 
   1   8   2       10.95        9.51      2.37 o 
   2   8   2        2.85       11.50      3.27 o 
   3   8   2      244.59      227.84      9.28 o 
   4   8   2      429.04      444.51     19.35 o 
   5   8   2       89.71       84.63      6.74 o 
   6   8   2        7.05        2.66      4.91 o 
   7   8   2       53.68       44.94      7.19 o 
   1   9   2      472.27      457.40     12.84 o 
   2   9   2      227.95      236.61      9.46 o 
   3   9   2      539.52      562.98     23.17 o 
   4   9   2      270.43      269.79      9.57 o 
   5   9   2      161.45      154.00      8.34 o 
   6   9   2       26.36       23.78      5.57 o 
   0  10   2       34.67       35.95      4.70 o 
   1  10   2       60.29       59.20      3.72 o 
   2  10   2        8.50        5.56      3.79 o 
   3  10   2        1.87        8.52      4.55 o 
   4  10   2       70.05       65.66      6.45 o 
   5  10   2        1.20       -1.31      4.96 o 
   1  11   2       89.36      100.76      5.35 o 
   2  11   2      119.89      122.58      7.53 o 
   3  11   2        4.22       -0.65      6.56 o 
   4  11   2      251.98      269.82     13.83 o 
   0  12   2      463.05      470.65     17.75 o 
   1  12   2       96.68       93.17     12.12 o 
   2  12   2       36.16       30.13      5.88 o 
   3  12   2       42.32       34.85      6.58 o 
   1   1   3     7811.23     7748.31     40.30 o 
   2   1   3      841.06      863.48     23.89 o 
   3   1   3      314.11      317.58     16.57 o 
   4   1   3      768.80      752.88     19.37 o 
   5   1   3      230.60      240.98      6.26 o 
   6   1   3        4.08        5.14      2.62 o 
   7   1   3        1.16        3.64      2.80 o 
   8   1   3       39.95       37.18      3.94 o 
   9   1   3       13.26       12.93      3.74 o 
   0   2   3    13608.98    14309.48    114.42 o 
   1   2   3      349.17      421.77     10.47 o 
   2   2   3     1076.44      975.41     36.81 o 
   3   2   3       15.35       16.38      2.33 o 
   4   2   3     2539.06     2498.75     77.68 o 
   5   2   3     1308.89     1332.01     66.93 o 
   6   2   3        9.66        9.88      3.63 o 
   7   2   3      144.74      138.47      8.57 o 
   8   2   3        2.86        6.04      4.76 o 
   1   3   3        6.03        7.57      1.23 o 
   2   3   3      169.03      176.32      5.78 o 
   3   3   3       70.80       74.11      3.61 o 
   4   3   3      873.57      947.27     32.10 o 
   5   3   3      116.71      131.86      5.64 o 
   6   3   3      369.70      356.09     14.04 o 
   7   3   3        1.43        1.20      3.66 o 
   8   3   3       14.81       16.56      4.73 o 
   0   4   3     1548.12     1329.94     44.71 o 
   1   4   3     3581.67     3771.33     54.85 o 
   2   4   3       43.69       36.29      2.77 o 
   3   4   3      238.54      253.76     12.50 o 
   4   4   3       26.68       19.99      3.50 o 
   5   4   3      456.04      470.08     19.45 o 
   6   4   3      389.97      416.02     17.54 o 
   7   4   3       30.49       36.84      5.28 o 
   8   4   3        0.57       -1.78      4.68 o 
   1   5   3     3323.54     3653.63    102.95 o 
   2   5   3      661.67      648.61     24.34 o 
   3   5   3     1012.79     1004.77     37.21 o 
   4   5   3      605.82      542.31     21.58 o 
   5   5   3        0.19        1.38      3.00 o 
   6   5   3        0.85       -0.16      3.32 o 
   7   5   3       71.24       78.88      6.90 o 
   8   5   3      272.19      248.47     16.44 o 
   0   6   3     1573.76     1785.32     64.78 o 
   1   6   3        3.63        5.60      1.96 o 
   2   6   3      855.65      834.06     29.32 o 
   3   6   3        1.30        3.03      2.93 o 
   4   6   3      105.28       97.76      5.44 o 
   5   6   3        0.31        7.47      3.58 o 
   6   6   3       25.30       29.63      4.60 o 
   7   6   3        2.06       -3.71      4.47 o 
   1   7   3      159.03      159.09      4.86 o 
   2   7   3     2242.91     2127.25     80.99 o 
   3   7   3     1462.56     1449.29     70.68 o 
   4   7   3      103.35       98.15      6.04 o 
   5   7   3       19.25       18.00      4.08 o 
   6   7   3      191.54      186.23      8.94 o 
   7   7   3       53.04       51.66      6.64 o 
   0   8   3      491.10      447.18     18.83 o 
   1   8   3     1282.06     1267.98     31.18 o 
   2   8   3       97.58      101.02      6.61 o 
   3   8   3      253.73      276.54      9.28 o 
   4   8   3      286.38      276.15     10.90 o 
   5   8   3      152.92      162.15      9.07 o 
   6   8   3        8.20        6.27      4.99 o 
   7   8   3       15.29       10.01      7.21 o 
   1   9   3       17.97        9.69      5.85 o 
   2   9   3     1295.67     1278.68     45.58 o 
   3   9   3      118.00      107.27      6.92 o 
   4   9   3      101.53       91.12      6.51 o 
   5   9   3       17.64       20.82      5.15 o 
   6   9   3       11.16        5.38      5.57 o 
   0  10   3     1189.08     1209.39     46.04 o 
   1  10   3      217.27      225.90      8.32 o 
   2  10   3       75.42       81.50      5.93 o 
   3  10   3      234.15      230.49      9.12 o 
   4  10   3      244.38      255.55     10.17 o 
   5  10   3        1.23        1.54      4.55 o 
   1  11   3        0.73       -1.14      3.04 o 
   2  11   3      247.59      240.32     10.35 o 
   3  11   3      265.52      255.71     13.64 o 
   4  11   3       40.06       48.62      6.82 o 
   0  12   3        3.64        6.09      4.57 o 
   1  12   3       19.69       19.52      3.59 o 
   2  12   3        9.25       13.51      4.52 o 
   3  12   3       20.16       24.53      5.70 o 
   0   0   4      278.65      303.72      9.61 o 
   1   0   4     5429.20     5705.57     50.88 o 
   2   0   4    10189.15     9714.58    111.32 o 
   3   0   4      649.06      645.68     24.43 o 
   4   0   4     1529.39     1460.68     57.51 o 
   5   0   4     1117.63     1148.59     41.53 o 
   6   0   4      416.28      431.56     19.24 o 
   7   0   4      146.94      159.28      9.22 o 
   8   0   4        6.84        1.41      3.71 o 
   1   1   4      920.31      847.39     15.08 o 
   2   1   4      100.58      129.34      2.66 o 
   3   1   4     1949.73     1962.29     41.51 o 
   4   1   4     2022.76     1944.76     56.83 o 
   5   1   4        2.01        0.04      1.93 o 
   6   1   4        4.50        5.11      2.40 o 
   7   1   4      208.04      199.55     10.36 o 
   8   1   4       79.35       59.11      4.50 o 
   0   2   4     1771.34     1632.20     41.07 o 
   1   2   4     3466.48     3401.13     45.32 o 
   2   2   4      223.37      220.92      8.63 o 
   3   2   4      331.50      339.87     12.95 o 
   4   2   4       44.51       54.69      3.66 o 
   5   2   4      348.24      374.97     10.75 o 
   6   2   4       66.05       61.95      5.15 o 
   7   2   4       14.01       25.37      5.02 o 
   8   2   4       60.38       48.10      5.98 o 
   1   3   4     5080.58     5229.40     60.31 o 
   2   3   4      122.97      112.49      3.82 o 
   3   3   4     5144.04     5109.43    101.89 o 
   4   3   4       49.68       56.75      3.81 o 
   5   3   4        1.02       -0.73      2.69 o 
   6   3   4      103.81      104.29      6.04 o 
   7   3   4      434.81      423.11     14.33 o 
   8   3   4      218.30      206.80      9.51 o 
   0   4   4     2048.66     2233.93     59.42 o 
   1   4   4     2572.34     2596.09     65.01 o 
   2   4   4      153.00      168.95      6.25 o 
   3   4   4     1000.38      986.61     33.58 o 
   4   4   4        1.79        3.40      2.43 o 
   5   4   4      167.49      164.49      7.71 o 
   6   4   4        1.39        7.03      3.58 o 
   7   4   4       37.13       43.61      6.27 o 
   8   4   4       44.29       40.21      5.93 o 
   1   5   4     2419.60     2594.48     51.68 o 
   2   5   4       68.96       81.53      4.00 o 
   3   5   4      775.93      766.30     25.33 o 
   4   5   4      212.49      235.71     10.85 o 
   5   5   4        0.22        5.59      3.27 o 
   6   5   4        5.03        1.49      3.11 o 
   7   5   4        5.21       12.78      5.15 o 
   8   5   4        0.57        1.88      4.89 o 
   0   6   4       53.75       71.15      3.95 o 
   1   6   4     5805.02     6182.31     86.36 o 
   2   6   4       10.88       12.33      2.64 o 
   3   6   4      377.27      462.32     19.87 o 
   4   6   4       19.78       22.18      3.81 o 
   5   6   4     1729.87     1650.27     56.46 o 
   6   6   4        0.17       -4.00      4.00 o 
   7   6   4        7.63        4.18      4.47 o 
   1   7   4      908.18      910.84     22.66 o 
   2   7   4       85.64       85.63      5.25 o 
   3   7   4     1333.13     1354.88     48.35 o 
   4   7   4       79.02       79.57      5.64 o 
   5   7   4        4.34        5.96      4.31 o 
   6   7   4       39.40       39.30      5.17 o 
   7   7   4       93.80       90.91      8.54 o 
   0   8   4     1907.89     1882.64     80.52 o 
   1   8   4       45.20       44.35      3.06 o 
   2   8   4      462.19      479.34     19.53 o 
   3   8   4       68.51       68.67      5.46 o 
   4   8   4      238.73      212.44      8.42 o 
   5   8   4      228.94      228.29      9.30 o 
   6   8   4      150.51      126.03      7.89 o 
   1   9   4      794.83      832.15     27.60 o 
   2   9   4      139.70      127.34      7.60 o 
   3   9   4      809.46      848.09     34.03 o 
   4   9   4      252.76      240.32     10.40 o 
   5   9   4       14.56       19.26      4.76 o 
   6   9   4        2.25        6.90      4.99 o 
   0  10   4      101.02       97.60      6.22 o 
   1  10   4      237.19      232.30      6.67 o 
   2  10   4        0.07        1.15      3.84 o 
   3  10   4       13.18        6.19      4.62 o 
   4  10   4       78.42       77.60      7.21 o 
   5  10   4      312.14      282.26     16.31 o 
   1  11   4       52.64       49.15      4.89 o 
   2  11   4       50.40       42.80      5.23 o 
   3  11   4        8.41        5.72      4.36 o 
   4  11   4        7.92       14.37      5.56 o 
   0  12   4      188.44      192.63     10.51 o 
   1  12   4      168.16      183.41      7.12 o 
   2  12   4        1.95        7.66      4.70 o 
   1   1   5      154.48      152.76      2.56 o 
   2   1   5     9223.57     8997.06     80.52 o 
   3   1   5      210.45      219.19      4.96 o 
   4   1   5     2900.60     2862.64     58.80 o 
   5   1   5      130.79      148.50      7.11 o 
   6   1   5      349.57      348.51     24.56 o 
   7   1   5       54.70       50.44      9.50 o 
   8   1   5      209.68      197.50     13.42 o 
   0   2   5    12324.07    12043.77    121.86 o 
   1   2   5     1422.45     1474.57     30.76 o 
   2   2   5     1617.37     1762.60     51.86 o 
   3   2   5       51.64       55.13      3.27 o 
   4   2   5      241.62      246.95     10.30 o 
   5   2   5      226.83      248.47      9.44 o 
   6   2   5     1600.01     1519.09     52.76 o 
   7   2   5      119.44      127.21      7.40 o 
   8   2   5       21.75       24.90      6.87 o 
   1   3   5     3864.55     4006.27     64.17 o 
   2   3   5      617.09      709.28     24.03 o 
   3   3   5        8.60       10.76      2.43 o 
   4   3   5        1.76        5.04      2.64 o 
   5   3   5      166.06      173.82      7.79 o 
   6   3   5       20.28        6.32      4.26 o 
   7   3   5        0.01        5.30      4.91 o 
   8   3   5       14.88       15.96      5.17 o 
   0   4   5      261.47      191.11      7.11 o 
   1   4   5      191.44      195.35      5.26 o 
   2   4   5      654.34      589.95     22.87 o 
   3   4   5      353.56      357.63     11.90 o 
   4   4   5      238.84      218.26      9.36 o 
   5   4   5       32.13       37.18      4.21 o 
   6   4   5      493.62      504.64     23.38 o 
   7   4   5       70.57       72.33      6.24 o 
   8   4   5        5.71       11.37      4.55 o 
   1   5   5      195.97      245.15      6.67 o 
   2   5   5      889.18      757.10     27.99 o 
   3   5   5     1092.89     1084.65     36.58 o 
   4   5   5      412.97      403.69     14.90 o 
   5   5   5      308.15      280.38     13.23 o 
   6   5   5        8.05       11.18      3.68 o 
   7   5   5       41.31       47.27      6.11 o 
   8   5   5       87.65       76.53      7.34 o 
   0   6   5      492.21      560.24     23.12 o 
   1   6   5       16.27       11.37      1.98 o 
   2   6   5      206.91      210.15      8.73 o 
   3   6   5      150.21      176.82      7.94 o 
   4   6   5        0.74        2.87      3.34 o 
   5   6   5      623.54      655.32     26.07 o 
   6   6   5       57.77       57.74      6.53 o 
   7   6   5      131.06      123.34      8.07 o 
   1   7   5        0.63        3.71      2.20 o 
   2   7   5       93.36       87.64      5.07 o 
   3   7   5        3.10        8.49      3.50 o 
   4   7   5      331.10      323.21     10.61 o 
   5   7   5       18.06       24.38      4.99 o 
   6   7   5       27.08       19.52      5.72 o 
   7   7   5       49.24       53.04      7.79 o 
   0   8   5      110.21      118.40      5.93 o 
   1   8   5       95.47      115.13      4.06 o 
   2   8   5      280.14      270.54     11.40 o 
   3   8   5       91.37      100.52      5.77 o 
   4   8   5       73.39       71.70      5.67 o 
   5   8   5        5.32       11.86      3.97 o 
   6   8   5      376.54      379.71     13.91 o 
   1   9   5      334.60      363.35     22.05 o 
   2   9   5      286.61      260.00     11.08 o 
   3   9   5       13.70       28.06      4.89 o 
   4   9   5      188.82      180.30      8.42 o 
   5   9   5       32.48       37.70      5.43 o 
   6   9   5       16.59        8.54      6.51 o 
   0  10   5      613.06      649.75     28.66 o 
   1  10   5        1.21        4.80      5.29 o 
   2  10   5      216.64      197.55      8.60 o 
   3  10   5       28.88       26.23      5.02 o 
   4  10   5      113.39      125.69      8.13 o 
   5  10   5        1.51       10.01      4.60 o 
   1  11   5       14.19       17.59      3.33 o 
   2  11   5      756.34      783.41     30.99 o 
   3  11   5       22.19       10.40      5.57 o 
   4  11   5       67.78       55.63      6.87 o 
   0  12   5        0.88        2.19      4.05 o 
   1  12   5        2.78       10.87      4.08 o 
   2  12   5       13.07       14.71      4.44 o 
   0   0   6    10620.53    10637.46    111.99 o 
   1   0   6     2870.77     2823.45    104.28 o 
   2   0   6       69.27       69.38      3.42 o 
   3   0   6     2345.79     2595.79     71.14 o 
   4   0   6     1917.45     1883.96     67.81 o 
   5   0   6       52.53       49.10      4.05 o 
   6   0   6       20.09       20.14      3.68 o 
   7   0   6       29.45       36.37      6.53 o 
   8   0   6       50.31       33.21      5.17 o 
   1   1   6     2100.70     2085.82     26.57 o 
   2   1   6      721.02      671.00     15.71 o 
   3   1   6      140.41      142.67      4.17 o 
   4   1   6       82.61      100.07      3.31 o 
   5   1   6       16.74       18.18      3.61 o 
   6   1   6        5.05        3.83      2.62 o 
   7   1   6        5.04        6.33      3.83 o 
   8   1   6       64.71       53.49      4.27 o 
   0   2   6      607.83      530.41     18.12 o 
   1   2   6     3313.74     3324.83     48.64 o 
   2   2   6      352.34      374.96     14.99 o 
   3   2   6      198.60      180.73      7.08 o 
   4   2   6      140.78      153.59      6.27 o 
   5   2   6      350.19      337.73     14.20 o 
   6   2   6      180.06      179.46      7.63 o 
   7   2   6       12.73       13.06      4.28 o 
   8   2   6        0.08       -5.09      5.88 o 
   1   3   6      127.96      118.61      5.95 o 
   2   3   6        0.52       15.34      2.25 o 
   3   3   6     2783.36     2614.00     79.42 o 
   4   3   6     1102.34     1076.68     38.26 o 
   5   3   6        0.35        1.54      3.03 o 
   6   3   6        2.72        5.96      3.50 o 
   7   3   6       73.92       80.24      6.11 o 
   8   3   6      194.25      170.65      8.91 o 
   0   4   6        8.22        4.83      1.88 o 
   1   4   6      181.39      219.44      6.55 o 
   2   4   6       52.48       55.45      3.50 o 
   3   4   6      273.20      295.44      8.76 o 
   4   4   6       90.69       84.17      4.73 o 
   5   4   6      112.99      120.96      6.11 o 
   6   4   6        0.35        1.44      3.19 o 
   7   4   6        2.20        8.62      3.71 o 
   8   4   6        0.34        1.91      4.55 o 
   1   5   6       89.66       98.16      3.37 o 
   2   5   6       13.85        8.67      2.51 o 
   3   5   6     1748.69     1715.18     73.26 o 
   4   5   6      285.71      292.33     10.38 o 
   5   5   6       73.66       81.32      5.57 o 
   6   5   6        5.35       -3.24      4.44 o 
   7   5   6      134.73      144.35      8.39 o 
   8   5   6       15.20       19.93      5.77 o 
   0   6   6      189.03      158.52      6.82 o 
   1   6   6     1978.65     2004.68     52.13 o 
   2   6   6       76.02       69.09      4.47 o 
   3   6   6       22.51       23.04      3.63 o 
   4   6   6        6.99        6.61      3.27 o 
   5   6   6      307.32      325.75      9.83 o 
   6   6   6      212.93      230.06     12.05 o 
   7   6   6      110.38      112.54      7.92 o 
   1   7   6      183.28      206.60      4.76 o 
   2   7   6       55.47       54.98      4.52 o 
   3   7   6      166.43      188.40      8.36 o 
   4   7   6      393.69      368.28     16.68 o 
   5   7   6       22.89       19.52      4.18 o 
   6   7   6        8.28        7.71      4.62 o 
   7   7   6       14.34       13.93      5.04 o 
   0   8   6       22.76       25.63      4.57 o 
   1   8   6      481.79      456.40     12.73 o 
   2   8   6       10.85        7.81      3.11 o 
   3   8   6      469.22      456.15     18.51 o 
   4   8   6       32.12       17.87      4.78 o 
   5   8   6        0.04        2.40      4.21 o 
   6   8   6       17.09       25.94      5.70 o 
   1   9   6      757.68      722.03     18.79 o 
   2   9   6      273.94      264.80     13.57 o 
   3   9   6      370.21      373.11     17.67 o 
   4   9   6      106.91      101.62      6.92 o 
   5   9   6        0.08        7.08      4.10 o 
   6   9   6       27.97       25.45      6.40 o 
   0  10   6     1273.90     1272.69     51.15 o 
   1  10   6      122.41      113.97      4.87 o 
   2  10   6       24.23       25.55      5.12 o 
   3  10   6        1.24       -0.29      3.58 o 
   4  10   6      115.79      116.75      7.55 o 
   5  10   6       24.45       26.68      5.36 o 
   1  11   6        4.23        4.93      2.99 o 
   2  11   6        0.11        2.14      4.31 o 
   3  11   6      160.16      160.01      8.83 o 
   4  11   6        0.27       -2.14      4.81 o 
   0  12   6       20.68       16.96      4.76 o 
   1  12   6      137.86      166.68      7.22 o 
   2  12   6       36.42       43.40      6.04 o 
   1   1   7     2895.96     2978.19     33.14 o 
   2   1   7       94.37       79.59      5.15 o 
   3   1   7     1421.20     1361.37     47.21 o 
   4   1   7     1298.40     1272.83     43.53 o 
   5   1   7        5.36        5.86      4.06 o 
   6   1   7       61.69       59.26      3.74 o 
   7   1   7       22.22       27.87      5.90 o 
   8   1   7      179.99      185.35      9.45 o 
   0   2   7     8900.23     9249.14    117.96 o 
   1   2   7     1708.72     1622.98     46.42 o 
   2   2   7      341.12      367.83     14.20 o 
   3   2   7       22.83       27.17      2.80 o 
   4   2   7      362.73      357.24     14.69 o 
   5   2   7      331.98      352.32     16.55 o 
   6   2   7      224.20      217.90      8.21 o 
   7   2   7       13.32       16.67      4.68 o 
   8   2   7       28.74       26.83      6.11 o 
   1   3   7     1007.81     1016.25     31.79 o 
   2   3   7      743.13      792.01     27.20 o 
   3   3   7       62.80       62.58      3.74 o 
   4   3   7        0.14        4.34      2.43 o 
   5   3   7      204.39      215.57     10.79 o 
   6   3   7      232.83      218.73     10.72 o 
   7   3   7        0.20        1.88      3.74 o 
   8   3   7      148.57      133.09      8.55 o 
   0   4   7     1793.43     1851.90     61.49 o 
   1   4   7     1675.44     1640.74     42.33 o 
   2   4   7       13.61       11.23      2.30 o 
   3   4   7      289.76      313.11     10.77 o 
   4   4   7      706.15      755.44     28.60 o 
   5   4   7      425.68      389.41     12.68 o 
   6   4   7        2.24        3.61      3.81 o 
   7   4   7       32.41       26.42      5.36 o 
   8   4   7        0.13        1.02      4.21 o 
   1   5   7      428.88      431.55     12.02 o 
   2   5   7      644.82      675.60     26.16 o 
   3   5   7      369.55      372.71     15.66 o 
   4   5   7      512.84      513.13     20.74 o 
   5   5   7        1.81       -3.55      3.76 o 
   6   5   7      259.67      267.06     12.36 o 
   7   5   7        5.07        8.75      5.54 o 
   0   6   7      171.46      173.75      7.84 o 
   1   6   7        3.12        6.57      1.89 o 
   2   6   7      366.88      366.98     18.80 o 
   3   6   7       49.20       47.03      4.31 o 
   4   6   7      330.07      316.26     13.72 o 
   5   6   7       66.32       74.99      5.91 o 
   6   6   7       21.31       18.97      5.59 o 
   7   6   7        1.39        1.15      5.72 o 
   1   7   7      348.35      333.07      9.98 o 
   2   7   7      505.26      523.85     18.33 o 
   3   7   7      325.55      316.10     13.33 o 
   4   7   7      101.75      105.65      6.87 o 
   5   7   7       13.92       17.92      4.57 o 
   6   7   7       59.82       66.13      7.21 o 
   7   7   7        3.18       -4.23      5.36 o 
   0   8   7      818.32      876.18     32.21 o 
   1   8   7      375.30      386.47     11.19 o 
   2   8   7       63.30       57.88      4.89 o 
   3   8   7      119.47      118.66      7.63 o 
   4   8   7       33.61       43.50      5.02 o 
   5   8   7       24.69       22.70      5.41 o 
   6   8   7       13.91       21.76      5.02 o 
   1   9   7       52.13       50.10      3.83 o 
   2   9   7      117.94      114.06      6.51 o 
   3   9   7        0.64        5.67      4.39 o 
   4   9   7       93.93       97.33      7.08 o 
   5   9   7        1.31        2.95      5.20 o 
   0  10   7      138.35      158.23      7.81 o 
   1  10   7      284.42      258.35      9.13 o 
   2  10   7      163.92      154.37      7.97 o 
   3  10   7       30.46       29.05      4.49 o 
   4  10   7        6.50       11.08      4.60 o 
   5  10   7       88.09      104.62      8.05 o 
   1  11   7       11.94       20.62      4.01 o 
   2  11   7        7.97       23.23      4.94 o 
   3  11   7      174.47      187.66     10.66 o 
   0  12   7        0.88       -0.34      5.09 o 
   1  12   7       37.41       38.17      4.28 o 
   0   0   8       43.15       71.39      3.14 o 
   1   0   8      172.43      154.21      4.33 o 
   2   0   8     2356.17     2347.89     65.73 o 
   3   0   8      396.47      363.67     14.31 o 
   4   0   8      152.77      110.79      5.15 o 
   5   0   8       37.15       44.47      4.31 o 
   6   0   8     1142.52     1095.24     38.87 o 
   7   0   8        4.67        5.28      3.76 o 
   8   0   8        0.47       -3.32      3.58 o 
   1   1   8     1519.75     1721.81     27.53 o 
   2   1   8      782.64      770.95     19.11 o 
   3   1   8       73.44       79.70      2.95 o 
   4   1   8      297.14      310.88     14.77 o 
   5   1   8       25.65       33.90      3.19 o 
   6   1   8      156.49      152.42      5.83 o 
   7   1   8       23.01       24.51      4.94 o 
   8   1   8        0.20        1.54      3.03 o 
   0   2   8       63.48       42.70      2.80 o 
   1   2   8        4.00        5.31      2.05 o 
   2   2   8      304.26      292.88     11.74 o 
   3   2   8      647.04      710.26     26.14 o 
   4   2   8        5.00        5.93      2.59 o 
   5   2   8       95.91      105.46      6.22 o 
   6   2   8      366.32      358.27     15.92 o 
   7   2   8       96.13      106.14      6.98 o 
   8   2   8        0.20        2.90      5.62 o 
   1   3   8       88.12      115.54      3.26 o 
   2   3   8     4793.77     4624.29    101.35 o 
   3   3   8      658.67      624.11     25.48 o 
   4   3   8      241.77      254.12     12.26 o 
   5   3   8      137.45      150.86      6.79 o 
   6   3   8        3.39       10.53      4.39 o 
   7   3   8       92.41       97.05      6.85 o 
   8   3   8      162.47      156.11      9.09 o 
   0   4   8     2341.47     2457.46     73.33 o 
   1   4   8      115.83      111.58      6.25 o 
   2   4   8        1.80       -2.46      2.46 o 
   3   4   8       28.55       28.09      3.53 o 
   4   4   8       79.79       79.28      4.91 o 
   5   4   8      257.93      269.46      8.68 o 
   6   4   8      263.58      260.53     15.92 o 
   7   4   8       24.48       20.22      4.91 o 
   8   4   8        0.00        5.36      5.59 o 
   1   5   8        6.28        7.03      2.14 o 
   2   5   8      484.77      485.88     20.32 o 
   3   5   8      245.51      230.47      7.84 o 
   4   5   8       17.14       18.86      3.71 o 
   5   5   8      239.21      244.56      9.49 o 
   6   5   8       50.58       51.58      5.64 o 
   7   5   8       12.24       12.10      5.38 o 
   0   6   8     1486.19     1357.13     64.05 o 
   1   6   8      708.11      697.13     18.89 o 
   2   6   8      586.58      524.22     21.55 o 
   3   6   8       57.67       49.67      4.15 o 
   4   6   8      504.07      533.25     19.51 o 
   5   6   8      293.64      294.13     12.86 o 
   6   6   8      614.46      628.79     23.74 o 
   7   6   8      208.16      225.40     10.32 o 
   1   7   8        0.01       -0.52      1.90 o 
   2   7   8      462.48      473.23     20.97 o 
   3   7   8      223.52      230.03     10.69 o 
   4   7   8      120.91      108.34      6.72 o 
   5   7   8      129.77      136.17      8.31 o 
   6   7   8       41.95       37.99      5.98 o 
   0   8   8      124.00      113.13      6.06 o 
   1   8   8       63.88       70.66      4.93 o 
   2   8   8      256.99      265.45     10.87 o 
   3   8   8       62.58       55.65      5.30 o 
   4   8   8      286.37      278.89     16.00 o 
   5   8   8        0.29        3.81      5.12 o 
   6   8   8       37.40       39.71      6.17 o 
   1   9   8      126.23      136.48      5.89 o 
   2   9   8      403.15      443.95     18.59 o 
   3   9   8      168.85      151.65      7.84 o 
   4   9   8      370.83      381.10     14.98 o 
   5   9   8        5.64       -2.01      7.11 o 
   0  10   8       11.26       10.45      3.92 o 
   1  10   8      167.36      154.49      5.58 o 
   2  10   8      103.70       99.58      8.54 o 
   3  10   8       57.74       50.09      6.11 o 
   4  10   8       32.18       26.73      5.62 o 
   1  11   8       76.02       67.46      4.90 o 
   2  11   8        0.62        7.42      4.42 o 
   3  11   8        1.18       -1.31      6.17 o 
   0  12   8      466.91      516.99     21.93 o 
   1  12   8        7.90        9.47      3.69 o 
   1   1   9     1173.24     1107.90     23.73 o 
   2   1   9     1831.31     1879.79     46.70 o 
   3   1   9     2667.94     2675.31     57.97 o 
   4   1   9       67.37       77.79      8.19 o 
   5   1   9       11.21       17.68      2.80 o 
   6   1   9        1.02        0.50      4.40 o 
   7   1   9      122.67      126.95      5.10 o 
   8   1   9       21.22       19.29      3.65 o 
   0   2   9        5.85        6.22      1.93 o 
   1   2   9     3563.44     3685.11     69.93 o 
   2   2   9      256.74      273.77      9.70 o 
   3   2   9       68.20       88.48      4.63 o 
   4   2   9      115.91      121.88      6.06 o 
   5   2   9     1328.58     1233.72     45.80 o 
   6   2   9      107.98      105.12      7.00 o 
   7   2   9       72.98       77.24      6.45 o 
   8   2   9        9.20       14.74      5.09 o 
   1   3   9      159.48      164.26      5.04 o 
   2   3   9      105.63      120.60      4.81 o 
   3   3   9      844.42      853.65     32.25 o 
   4   3   9      243.13      252.47     10.80 o 
   5   3   9      132.16      134.32      6.98 o 
   6   3   9       75.48       73.92      7.03 o 
   7   3   9       58.11       65.43      6.58 o 
   8   3   9        1.00        2.38      4.42 o 
   0   4   9       39.35       33.52      3.14 o 
   1   4   9     1517.19     1498.15    145.20 o 
   2   4   9       12.48       15.60      2.72 o 
   3   4   9        4.50        5.90      2.77 o 
   4   4   9      115.97      119.42      6.09 o 
   5   4   9      674.78      698.90     27.91 o 
   6   4   9       79.95       73.37      7.21 o 
   7   4   9      188.55      191.61     13.22 o 
   1   5   9     2058.38     2077.47     55.01 o 
   2   5   9       53.49       59.05      4.36 o 
   3   5   9     1428.48     1349.50     46.29 o 
   4   5   9      255.33      258.69     12.39 o 
   5   5   9       66.66       81.34      5.88 o 
   6   5   9       12.39        7.39      3.81 o 
   7   5   9      288.23      271.25     10.90 o 
   0   6   9        2.29        0.57      3.63 o 
   1   6   9      126.81      131.71      4.07 o 
   2   6   9       16.42        6.35      3.42 o 
   3   6   9      272.37      282.20     12.94 o 
   4   6   9       35.83       34.72      4.76 o 
   5   6   9      101.23      114.06      6.90 o 
   6   6   9        0.00       -0.78      4.18 o 
   7   6   9       78.54       88.13      7.94 o 
   1   7   9      397.33      364.16     10.68 o 
   2   7   9        5.62        2.98      3.68 o 
   3   7   9     1167.74     1110.72     40.76 o 
   4   7   9      110.33      108.81      6.53 o 
   5   7   9        2.51       -0.24      4.36 o 
   6   7   9       24.97       32.95      5.49 o 
   0   8   9       59.71       67.52      5.23 o 
   1   8   9      842.87      830.77     22.53 o 
   2   8   9       43.09       30.15      4.89 o 
   3   8   9        0.88        5.07      4.34 o 
   4   8   9        4.98       11.97      4.26 o 
   5   8   9      593.08      572.87     24.74 o 
   6   8   9       40.33       39.45      6.11 o 
   1   9   9       52.43       55.98      4.39 o 
   2   9   9        0.01       -3.27      3.27 o 
   3   9   9       62.41       59.57      5.59 o 
   4   9   9       77.07       66.26      6.51 o 
   5   9   9        0.13       -0.13      4.65 o 
   0  10   9      139.30      155.69      8.62 o 
   1  10   9      333.51      335.51     18.91 o 
   2  10   9        7.10        7.76      4.13 o 
   3  10   9       25.22       16.33      7.29 o 
   4  10   9       20.54       19.70      5.46 o 
   1  11   9      141.58      113.27      5.62 o 
   2  11   9        2.03       -3.84      3.84 o 
   3  11   9      196.65      187.56      9.96 o 
   0   0  10     5437.73     5641.83    104.12 o 
   1   0  10     2374.80     2513.97     51.11 o 
   2   0  10      799.51      805.23     29.29 o 
   3   0  10       85.75       83.75      4.73 o 
   4   0  10     1597.08     1568.18     71.81 o 
   5   0  10      169.56      170.84      7.27 o 
   6   0  10      159.94      154.08      7.37 o 
   7   0  10       68.75       73.42      6.64 o 
   8   0  10        2.53        4.21      3.97 o 
   1   1  10     1042.97     1161.27     25.55 o 
   2   1  10        1.43        8.75      1.73 o 
   3   1  10      220.05      234.28     12.56 o 
   4   1  10      966.25      977.87     25.08 o 
   5   1  10      154.57      153.21      5.55 o 
   6   1  10       15.41       14.79      4.23 o 
   7   1  10       32.96       32.98      4.31 o 
   8   1  10       22.97       21.08      5.06 o 
   0   2  10     5083.11     5266.45    105.74 o 
   1   2  10       14.37       21.89      2.09 o 
   2   2  10       40.26       53.88      3.48 o 
   3   2  10      176.93      196.99     10.43 o 
   4   2  10      573.77      604.70     24.90 o 
   5   2  10       20.17       22.68      4.05 o 
   6   2  10       19.68       36.66      4.76 o 
   7   2  10        5.15        5.41      5.75 o 
   8   2  10       10.88       14.58      4.78 o 
   1   3  10      123.59      136.00      4.70 o 
   2   3  10     2308.76     2237.06     77.73 o 
   3   3  10      904.13      881.08     30.57 o 
   4   3  10      342.39      340.20     17.12 o 
   5   3  10       11.57       11.16      3.42 o 
   6   3  10       25.28       22.89      5.43 o 
   7   3  10      116.25      129.58      7.81 o 
   0   4  10     1377.61     1299.64     59.31 o 
   1   4  10      822.80      821.39     20.78 o 
   2   4  10        6.33        6.92      2.64 o 
   3   4  10        0.18       -1.20      2.72 o 
   4   4  10       41.97       39.40      4.34 o 
   5   4  10      723.71      731.82     29.98 o 
   6   4  10        0.11        3.03      4.18 o 
   7   4  10       24.13       22.03      5.25 o 
   1   5  10      216.19      220.04      5.62 o 
   2   5  10     1085.60     1064.54     36.29 o 
   3   5  10        9.37       14.97      3.11 o 
   4   5  10        5.03        5.30      3.50 o 
   5   5  10       40.61       41.54      4.96 o 
   6   5  10      108.34       96.97      6.74 o 
   7   5  10       31.06       36.24      7.81 o 
   0   6  10     2367.92     2445.66     86.63 o 
   1   6  10      337.87      342.46     25.70 o 
   2   6  10       12.48       14.16      3.16 o 
   3   6  10      484.80      487.16     18.23 o 
   4   6  10      531.43      504.35     18.72 o 
   5   6  10       60.85       60.57      5.51 o 
   6   6  10       14.47       17.01      5.93 o 
   7   6  10       28.56       17.37      5.88 o 
   1   7  10      253.69      258.45      8.10 o 
   2   7  10       98.48       96.37      5.83 o 
   3   7  10       41.10       40.79      5.02 o 
   4   7  10       24.84       27.02      4.81 o 
   5   7  10       80.02       86.88      6.40 o 
   6   7  10        9.13        1.93      4.73 o 
   0   8  10        4.28        8.02      3.71 o 
   1   8  10       73.61       70.23      3.92 o 
   2   8  10      204.00      199.30     10.35 o 
   3   8  10       60.05       52.05      5.59 o 
   4   8  10        9.26       19.07      4.10 o 
   5   8  10       31.58       27.83      5.64 o 
   1   9  10       70.51       70.19      4.17 o 
   2   9  10      452.68      450.82     17.80 o 
   3   9  10       66.58       54.92      6.32 o 
   4   9  10      227.86      221.99     11.50 o 
   5   9  10        1.43        2.43      4.91 o 
   0  10  10       60.54       50.69      6.66 o 
   1  10  10        5.75        3.68      8.33 o 
   2  10  10       43.50       36.34      5.93 o 
   3  10  10        2.83        0.34      4.39 o 
   4  10  10       70.30       56.54      7.60 o 
   1  11  10        3.68        7.05      3.28 o 
   2  11  10      486.49      541.45     17.99 o 
   1   1  11      112.50       84.57      2.17 o 
   2   1  11     1237.74     1196.85     40.44 o 
   3   1  11      714.55      682.76     18.22 o 
   4   1  11        0.18        1.61      2.13 o 
   5   1  11       76.92       75.32      5.07 o 
   6   1  11       99.62       90.50      4.45 o 
   7   1  11      131.22      134.65      9.81 o 
   8   1  11        2.11       -1.50      2.78 o 
   0   2  11        0.85       -0.71      2.30 o 
   1   2  11      339.95      295.98      8.10 o 
   2   2  11        0.63        1.54      2.30 o 
   3   2  11        0.13        3.32      3.50 o 
   4   2  11       11.19       12.93      4.52 o 
   5   2  11      276.26      288.28     12.62 o 
   6   2  11       63.93       66.47      6.66 o 
   7   2  11        2.10        5.88      5.20 o 
   1   3  11       55.34       76.98      3.12 o 
   2   3  11        9.01       12.65      2.77 o 
   3   3  11      216.77      230.79     11.58 o 
   4   3  11      660.88      684.45     26.13 o 
   5   3  11       60.98       48.03      4.86 o 
   6   3  11      115.99      109.25      6.82 o 
   7   3  11       46.70       47.53      5.90 o 
   0   4  11     1077.89     1014.94     35.61 o 
   1   4  11      528.78      530.11     14.99 o 
   2   4  11      239.99      228.61     10.87 o 
   3   4  11       39.60       39.09      4.13 o 
   4   4  11      345.98      335.32     13.25 o 
   5   4  11       32.13       36.11      4.42 o 
   6   4  11       42.47       51.21      6.35 o 
   7   4  11      439.37      479.83     21.41 o 
   1   5  11        5.34        5.10      2.02 o 
   2   5  11      428.32      418.36     16.60 o 
   3   5  11       33.56       34.57      4.18 o 
   4   5  11       54.95       57.48      5.20 o 
   5   5  11      541.91      536.32     26.15 o 
   6   5  11       15.22       25.29      4.62 o 
   7   5  11        3.69        3.32      4.36 o 
   0   6  11     1445.77     1481.47     73.95 o 
   1   6  11       80.66       85.06      4.57 o 
   2   6  11      372.63      380.23     15.19 o 
   3   6  11      111.19      108.78      5.98 o 
   4   6  11        6.60        4.47      4.55 o 
   5   6  11        2.06       -1.33      5.36 o 
   6   6  11       26.75       32.03      5.93 o 
   1   7  11       42.22       29.78      5.47 o 
   2   7  11      268.15      287.46     10.43 o 
   3   7  11      464.80      487.64     21.67 o 
   4   7  11      101.67      100.39      6.56 o 
   5   7  11       96.02       82.52      6.69 o 
   6   7  11        0.41        1.80      3.97 o 
   0   8  11      551.73      541.65     24.19 o 
   1   8  11      134.22      152.23      5.07 o 
   2   8  11       35.34       30.28      4.13 o 
   3   8  11       52.48       39.38      4.94 o 
   4   8  11       20.50       14.55      4.60 o 
   5   8  11       67.20       62.21      7.00 o 
   1   9  11        0.28        4.96      3.10 o 
   2   9  11      224.26      203.93      8.86 o 
   3   9  11        0.04        1.85      4.02 o 
   4   9  11       22.78       25.24      4.99 o 
   0  10  11      229.07      240.02     14.61 o 
   1  10  11      117.43      124.75      5.41 o 
   2  10  11        0.01       -0.97      4.65 o 
   3  10  11        6.93       12.07      5.15 o 
   1  11  11       77.66       76.89      5.29 o 
   2  11  11      161.14      165.10     10.58 o 
   0   0  12      392.77      369.03     14.62 o 
   1   0  12     2855.69     2696.19     57.66 o 
   2   0  12      561.66      630.22     23.54 o 
   3   0  12      149.33      145.41      5.88 o 
   4   0  12        6.11        9.77      2.98 o 
   5   0  12      321.38      354.75     14.72 o 
   6   0  12      453.62      468.68     20.21 o 
   7   0  12      332.78      370.22     17.43 o 
   1   1  12      762.92      777.28     14.57 o 
   2   1  12      637.48      678.59     20.97 o 
   3   1  12      327.09      322.52     14.82 o 
   4   1  12       36.13       40.76      3.33 o 
   5   1  12       48.22       48.27      9.89 o 
   6   1  12       24.42       21.87      3.65 o 
   7   1  12       25.70       28.34      8.37 o 
   0   2  12      534.72      557.36     21.63 o 
   1   2  12       76.71       63.95      2.83 o 
   2   2  12       15.08       14.81      2.82 o 
   3   2  12       76.10       91.56      5.20 o 
   4   2  12       51.81       56.28      4.91 o 
   5   2  12      351.94      354.55     18.30 o 
   6   2  12        1.77        7.89      3.76 o 
   7   2  12        1.55       -1.83      4.13 o 
   1   3  12        0.34        1.33      2.08 o 
   2   3  12     1523.11     1665.91     71.46 o 
   3   3  12     1144.09     1053.52     37.39 o 
   4   3  12      183.46      191.64      9.98 o 
   5   3  12      114.61      110.87      6.69 o 
   6   3  12       98.54       97.94      6.53 o 
   7   3  12       95.26       91.53      7.29 o 
   0   4  12        9.98       13.74      2.98 o 
   1   4  12      102.80      115.11      4.00 o 
   2   4  12      596.27      583.48     23.15 o 
   3   4  12       92.32       97.81      5.49 o 
   4   4  12      136.46      150.00      7.47 o 
   5   4  12       46.89       49.51      5.33 o 
   6   4  12      255.29      236.61      9.70 o 
   7   4  12       92.88       99.79      7.68 o 
   1   5  12       16.43       17.38      2.60 o 
   2   5  12       20.57       31.33      3.95 o 
   3   5  12        2.21       -0.65      3.47 o 
   4   5  12      218.76      207.44      8.86 o 
   5   5  12       46.97       40.52      5.64 o 
   6   5  12      105.62      113.20      7.87 o 
   0   6  12     1011.28     1027.04     35.91 o 
   1   6  12        7.22        8.75      6.17 o 
   2   6  12        7.10        9.35      3.14 o 
   3   6  12      179.34      181.66      7.81 o 
   4   6  12      333.15      333.65     15.84 o 
   5   6  12      111.62      109.36      9.17 o 
   6   6  12       37.17       45.83      6.66 o 
   1   7  12        6.75        1.97      2.56 o 
   2   7  12      729.44      731.94     29.53 o 
   3   7  12       35.10       38.02      4.89 o 
   4   7  12      101.52      100.08      6.69 o 
   5   7  12       10.17        2.25      5.49 o 
   6   7  12       30.28       31.56      6.58 o 
   0   8  12      680.05      566.98     24.64 o 
   1   8  12       62.06       62.37      3.87 o 
   2   8  12       25.62       25.87      5.41 o 
   3   8  12        0.08        6.09      4.42 o 
   4   8  12        1.16        5.54      4.62 o 
   5   8  12       11.40       16.96      5.72 o 
   1   9  12      227.65      243.01      8.28 o 
   2   9  12       81.26       76.04      6.09 o 
   3   9  12       52.52       59.91      6.77 o 
   4   9  12       93.37       90.02      7.34 o 
   0  10  12        4.18        5.80      4.23 o 
   1  10  12       46.57       56.85      8.71 o 
   2  10  12        6.97        3.27      4.78 o 
   3  10  12       14.69       18.08      5.17 o 
   1   1  13        3.98        8.87      1.73 o 
   2   1  13      896.78      899.15     65.11 o 
   3   1  13       15.82       18.14      2.55 o 
   4   1  13      387.64      388.69     11.52 o 
   5   1  13        2.38        2.39      3.78 o 
   6   1  13       49.69       50.50      4.04 o 
   7   1  13        0.58        2.32      3.05 o 
   0   2  13     4404.46     4171.62    107.67 o 
   1   2  13       77.05       77.88      3.22 o 
   2   2  13        7.26        6.01      2.66 o 
   3   2  13      188.96      190.66      8.55 o 
   4   2  13      598.83      588.57     20.48 o 
   5   2  13        3.74        9.82      3.92 o 
   6   2  13       93.03      100.16      7.81 o 
   7   2  13        0.00       -4.08      4.08 o 
   1   3  13      320.71      293.16      9.26 o 
   2   3  13      352.29      332.65     16.47 o 
   3   3  13       25.72       27.46      5.25 o 
   4   3  13      132.17      152.90      7.06 o 
   5   3  13      108.91      106.90      6.58 o 
   6   3  13       20.94       25.03      5.02 o 
   7   3  13        1.20        4.94      6.77 o 
   0   4  13     2711.58     2454.28     91.49 o 
   1   4  13      239.27      216.94      6.40 o 
   2   4  13      537.90      501.38     22.02 o 
   3   4  13        0.14        2.09      4.02 o 
   4   4  13     1379.46     1476.99     50.87 o 
   5   4  13       50.66       45.83      5.38 o 
   6   4  13      125.62      140.11      8.21 o 
   7   4  13        1.16        0.47      5.02 o 
   1   5  13       41.43       39.34      3.19 o 
   2   5  13     1897.79     1795.58     83.77 o 
   3   5  13      373.78      356.50     14.90 o 
   4   5  13      690.35      695.59     26.68 o 
   5   5  13       28.77       34.10      6.30 o 
   6   5  13      372.07      398.89     17.80 o 
   0   6  13      633.85      561.90     25.06 o 
   1   6  13       89.84      108.14      4.76 o 
   2   6  13       78.80       80.74      5.59 o 
   3   6  13      166.45      170.18      8.52 o 
   4   6  13       97.81       93.39      6.45 o 
   5   6  13       39.98       39.69      5.93 o 
   6   6  13       51.18       40.34      8.75 o 
   1   7  13      384.33      419.66     24.46 o 
   2   7  13     1903.92     1846.46     61.68 o 
   3   7  13       97.46       90.54      7.92 o 
   4   7  13       13.63        9.20      4.70 o 
   5   7  13        0.34        2.09      3.95 o 
   0   8  13     2245.37     2033.60     68.84 o 
   1   8  13       94.93       87.73      4.89 o 
   2   8  13       50.21       58.81      5.36 o 
   3   8  13        0.01        2.12      4.42 o 
   4   8  13      444.45      438.43     14.35 o 
   5   8  13       24.58       19.36      7.47 o 
   1   9  13       19.26       17.97      3.12 o 
   2   9  13        2.93       12.04      4.68 o 
   3   9  13       28.80       30.91      5.20 o 
   4   9  13       75.48       69.22      6.87 o 
   0  10  13       25.60       37.86      5.59 o 
   1  10  13       31.08       38.20      4.56 o 
   2  10  13      102.43       94.59      8.07 o 
   0   0  14      552.50      558.57     20.85 o 
   1   0  14     2203.75     2150.46     56.76 o 
   2   0  14      271.13      270.21     11.29 o 
   3   0  14       47.51       42.67      5.10 o 
   4   0  14      265.54      253.96      8.78 o 
   5   0  14      783.83      802.10     30.53 o 
   6   0  14        6.54        3.16      4.52 o 
   7   0  14       10.78       17.92      5.33 o 
   1   1  14      451.92      452.99     10.00 o 
   2   1  14      173.96      159.78      4.50 o 
   3   1  14      766.66      772.90     21.42 o 
   4   1  14       51.24       47.59      5.57 o 
   5   1  14        1.19       -0.87      3.72 o 
   6   1  14       86.44       77.03      4.73 o 
   7   1  14       32.66       38.11      3.89 o 
   0   2  14      564.66      539.32     22.36 o 
   1   2  14        2.65       -0.84      1.98 o 
   2   2  14       84.28       83.67      5.20 o 
   3   2  14      186.73      202.62      7.32 o 
   4   2  14        0.13        1.59      2.98 o 
   5   2  14       94.69      103.24      6.85 o 
   6   2  14        0.10        0.00      4.70 o 
   7   2  14       37.10       38.51      6.45 o 
   1   3  14      659.78      676.35     18.04 o 
   2   3  14     1427.40     1433.79     48.25 o 
   3   3  14      895.73      875.59     29.15 o 
   4   3  14      173.21      178.73      8.60 o 
   5   3  14       62.73       66.99      6.01 o 
   6   3  14       37.92       39.56      5.62 o 
   0   4  14       19.50       14.42      3.42 o 
   1   4  14     1013.45     1008.77     25.49 o 
   2   4  14       25.45       24.87      4.89 o 
   3   4  14      259.83      262.32      9.72 o 
   4   4  14       97.89       91.82      7.24 o 
   5   4  14      138.32      148.45      8.39 o 
   6   4  14       51.02       46.64      7.24 o 
   1   5  14      221.67      231.56     17.16 o 
   2   5  14        7.09       17.87      3.63 o 
   3   5  14       22.04       25.40      4.15 o 
   4   5  14      107.18      105.04      6.85 o 
   5   5  14        0.43        1.52      5.07 o 
   6   5  14       34.09       30.33      6.51 o 
   0   6  14     1214.62     1078.20     43.17 o 
   1   6  14      598.51      601.81     16.74 o 
   2   6  14        4.59        3.45      4.08 o 
   3   6  14       10.92       19.46      4.73 o 
   4   6  14      233.01      216.19      9.36 o 
   5   6  14      338.74      373.62     17.98 o 
   1   7  14       43.52       50.22      3.55 o 
   2   7  14      663.08      553.09     27.43 o 
   3   7  14       83.38       83.43      6.48 o 
   4   7  14        0.01       -3.27      3.79 o 
   5   7  14       64.66       65.87      7.11 o 
   0   8  14       52.56       46.19      5.33 o 
   1   8  14      253.88      250.58      7.35 o 
   2   8  14       40.40       37.15      4.86 o 
   3   8  14        8.05        4.52      5.20 o 
   4   8  14       29.80       29.00      5.23 o 
   1   9  14      217.60      233.40      7.23 o 
   2   9  14       23.50       24.66      4.99 o 
   3   9  14      424.06      454.46     13.78 o 
   0  10  14       34.80       50.27      6.48 o 
   1  10  14       44.05       42.38      4.54 o 
   1   1  15        3.12        2.62      1.54 o 
   2   1  15      545.66      560.46     25.46 o 
   3   1  15      171.03      166.47      7.85 o 
   4   1  15       35.39       37.91      3.40 o 
   5   1  15       35.63       31.40      4.04 o 
   6   1  15       34.21       35.33      4.46 o 
   0   2  15      504.69      488.86     22.44 o 
   1   2  15      348.08      364.37     12.13 o 
   2   2  15      673.43      602.19     23.28 o 
   3   2  15       22.74       29.13      5.20 o 
   4   2  15       15.36       15.68      4.42 o 
   5   2  15      247.37      260.29     13.33 o 
   6   2  15      365.91      367.89     15.03 o 
   1   3  15      523.88      541.92     14.73 o 
   2   3  15      207.91      205.87      9.67 o 
   3   3  15      250.53      234.16     10.38 o 
   4   3  15       12.12       13.19      4.89 o 
   5   3  15       38.46       45.78      5.85 o 
   6   3  15       23.31       14.58      5.49 o 
   0   4  15      689.16      680.58     26.68 o 
   1   4  15        0.28        5.13      2.29 o 
   2   4  15       82.75       77.58      5.64 o 
   3   4  15       16.89       17.14      4.68 o 
   4   4  15       39.34       51.32      5.41 o 
   5   4  15        9.36        5.85      4.81 o 
   6   4  15      224.68      240.04     10.66 o 
   1   5  15      235.45      249.42      7.48 o 
   2   5  15      353.75      356.93     11.89 o 
   3   5  15       34.87       43.61      5.51 o 
   4   5  15        4.20       21.63      4.31 o 
   5   5  15        1.74        6.85      4.62 o 
   6   5  15       31.04       25.27      5.64 o 
   0   6  15       18.12       10.50      4.13 o 
   1   6  15        5.94        9.59      2.72 o 
   2   6  15       22.86       23.78      5.83 o 
   3   6  15       60.35       66.26      6.48 o 
   4   6  15       34.33       36.68      5.93 o 
   5   6  15       22.76       20.80      8.62 o 
   1   7  15       36.11       33.35      3.81 o 
   2   7  15       16.71       23.25      4.23 o 
   3   7  15      193.65      186.67      8.91 o 
   4   7  15      424.00      440.32     18.72 o 
   0   8  15      131.43      156.92      8.60 o 
   1   8  15        0.74       -0.51      3.11 o 
   2   8  15       50.10       48.60      6.11 o 
   3   8  15        4.84       -4.68      6.51 o 
   4   8  15        6.46        6.66      6.24 o 
   1   9  15        5.57       10.15      3.25 o 
   2   9  15        6.87        5.64      4.96 o 
   0   0  16      512.94      518.97     18.57 o 
   1   0  16     1036.25     1029.75     30.98 o 
   2   0  16       43.88       45.31      4.57 o 
   3   0  16       11.49       10.79      4.34 o 
   4   0  16       16.42       13.27      5.41 o 
   5   0  16     1017.51     1121.43     45.03 o 
   6   0  16        5.80       13.14      5.64 o 
   1   1  16      178.01      174.67      3.78 o 
   2   1  16      261.82      259.08      7.68 o 
   3   1  16      324.34      314.02      9.75 o 
   4   1  16      132.46      156.00      5.99 o 
   5   1  16       41.11       40.07      4.10 o 
   6   1  16        0.27       -1.17      5.58 o 
   0   2  16     1147.65     1194.49     40.86 o 
   1   2  16      490.80      493.28     26.45 o 
   2   2  16        0.52       -1.23      6.51 o 
   3   2  16      175.06      188.48      7.81 o 
   4   2  16      107.35      105.02      6.92 o 
   5   2  16       30.16       39.92      5.33 o 
   6   2  16        4.55        0.16      4.91 o 
   1   3  16     1091.08     1085.29     27.08 o 
   2   3  16       17.22       19.62      4.02 o 
   3   3  16      375.52      384.26     14.51 o 
   4   3  16      389.87      372.31     14.33 o 
   5   3  16        3.79        4.52      4.57 o 
   6   3  16       20.59       26.81      5.43 o 
   0   4  16       30.48       30.18      4.76 o 
   1   4  16       26.75       32.53      3.24 o 
   2   4  16       15.31       15.10      4.81 o 
   3   4  16       24.47       32.58      4.65 o 
   4   4  16        0.03        0.21      5.51 o 
   5   4  16       42.48       37.75      6.17 o 
   6   4  16        1.16        2.35      4.42 o 
   1   5  16        1.51        0.13      2.78 o 
   2   5  16      257.05      252.43      9.54 o 
   3   5  16      165.87      171.85      8.21 o 
   4   5  16      114.34      113.72      7.53 o 
   5   5  16        0.02        3.61      4.89 o 
   0   6  16      688.81      700.67     28.01 o 
   1   6  16      226.60      237.57      7.15 o 
   2   6  16       80.11       80.61      7.32 o 
   3   6  16       19.14       22.26      5.49 o 
   4   6  16      102.86      114.95      7.97 o 
   5   6  16       14.81       19.70      4.86 o 
   1   7  16       93.36       88.72      4.70 o 
   2   7  16      133.52      154.46      7.94 o 
   3   7  16       16.34       13.32      5.33 o 
   4   7  16       21.72       15.18      4.78 o 
   0   8  16       22.33       22.81      5.41 o 
   1   8  16       55.68       53.52      4.44 o 
   2   8  16        8.20        6.17      8.07 o 
   3   8  16       29.69       35.93      6.53 o 
   1   9  16        0.35       -0.97      3.78 o 
   1   1  17      524.48      528.32     12.36 o 
   2   1  17        0.08        5.21      4.26 o 
   3   1  17     1714.20     1800.22     51.43 o 
   4   1  17      297.29      311.07      9.55 o 
   5   1  17        7.89        5.60      4.15 o 
   6   1  17       12.49       19.99      4.66 o 
   0   2  17      557.55      564.72     18.59 o 
   1   2  17     2323.16     2280.85    179.50 o 
   2   2  17        8.18        9.98      3.66 o 
   3   2  17      810.03      702.31     27.83 o 
   4   2  17      113.03      123.21      7.39 o 
   5   2  17      163.97      160.48      9.02 o 
   6   2  17        0.96        8.33      5.43 o 
   1   3  17       12.35        7.77      3.00 o 
   2   3  17        3.00       -1.18      4.13 o 
   3   3  17       28.46       29.45      5.46 o 
   4   3  17        3.53        1.54      3.74 o 
   5   3  17        8.19       11.60      4.39 o 
   0   4  17      474.39      450.46     13.28 o 
   1   4  17      271.43      279.39      8.00 o 
   2   4  17       12.67       10.29      4.10 o 
   3   4  17       44.64       45.65      5.43 o 
   4   4  17        1.27       -1.38      3.79 o 
   5   4  17      157.27      159.72      9.20 o 
   1   5  17        3.09        8.23      3.32 o 
   2   5  17       51.67       49.57      5.83 o 
   3   5  17      328.75      340.14     13.41 o 
   4   5  17       63.99       64.43      6.17 o 
   5   5  17       10.37       19.67      5.30 o 
   0   6  17       40.00       42.35      5.59 o 
   1   6  17        2.44        0.20      3.34 o 
   2   6  17       24.05       22.52      5.09 o 
   3   6  17        5.70       12.02      4.94 o 
   4   6  17        0.26       -1.36      4.00 o 
   1   7  17      319.51      354.52     11.19 o 
   2   7  17       51.39       48.42      5.83 o 
   3   7  17       33.53       39.35      6.69 o 
   0   8  17       14.16       21.08      4.86 o 
   1   8  17      128.38      135.13      6.17 o 
   2   8  17       62.73       63.78      7.00 o 
   0   0  18      330.29      361.62     15.87 o 
   1   0  18      108.20      104.75      4.78 o 
   2   0  18       25.87       24.32      4.23 o 
   3   0  18       11.07       15.15      4.02 o 
   4   0  18        1.06       -2.43      4.65 o 
   5   0  18      301.26      279.53     15.53 o 
   1   1  18      440.27      428.67     11.08 o 
   2   1  18       89.18      103.84      4.86 o 
   3   1  18        1.58        1.52      4.98 o 
   4   1  18        3.02        2.69      3.27 o 
   5   1  18       58.56       65.95      5.09 o 
   0   2  18       92.95       88.37      6.04 o 
   1   2  18        1.81        5.55     20.57 o 
   2   2  18      201.14      195.25      8.42 o 
   3   2  18        0.54        3.84      3.55 o 
   4   2  18      112.22      100.16      7.16 o 
   5   2  18       82.48       89.49      8.39 o 
   1   3  18      227.63      207.25     13.13 o 
   2   3  18      649.61      652.01     25.68 o 
   3   3  18        2.87        3.55      3.47 o 
   4   3  18      313.06      340.26     11.63 o 
   5   3  18       70.24       61.53      6.74 o 
   0   4  18       20.75       20.25      4.18 o 
   1   4  18        4.24        3.44      3.14 o 
   2   4  18       67.17       56.75      6.19 o 
   3   4  18       21.28       27.02      5.46 o 
   4   4  18       33.36       34.15      5.43 o 
   5   4  18       13.06       16.46      6.87 o 
   1   5  18        0.14       -0.70      2.55 o 
   2   5  18      176.71      191.74      9.77 o 
   3   5  18       10.56        5.80      5.54 o 
   4   5  18      117.34      124.72      7.94 o 
   0   6  18      815.62      870.27     35.28 o 
   1   6  18       11.80       17.80      6.09 o 
   2   6  18      251.84      263.81     12.10 o 
   3   6  18        1.22        5.02      4.73 o 
   1   7  18        0.98        0.08      2.88 o 
   2   7  18      421.34      423.09     16.49 o 
   3   7  18       19.57       32.42      5.67 o 
   0   8  18       36.79       37.23      5.41 o 
   1   8  18        2.68        6.16      3.13 o 
   1   1  19      333.01      322.76      6.67 o 
   2   1  19        0.07       -1.01      3.73 o 
   3   1  19       80.43       90.78      5.24 o 
   4   1  19       11.48       13.63      3.36 o 
   5   1  19       36.12       40.29      5.33 o 
   0   2  19       18.02       12.02      3.87 o 
   1   2  19      291.08      299.56     15.43 o 
   2   2  19       62.04       66.47      7.11 o 
   3   2  19       41.75       39.40      5.23 o 
   4   2  19       19.31       29.29      4.76 o 
   5   2  19      208.77      198.09     13.88 o 
   1   3  19      182.83      174.02      6.35 o 
   2   3  19       49.80       45.15      6.01 o 
   3   3  19       34.99       31.48      4.91 o 
   4   3  19       23.86       21.95      4.83 o 
   0   4  19      128.36      141.87      8.31 o 
   1   4  19       51.37       58.13      4.52 o 
   2   4  19        6.56        6.87      4.78 o 
   3   4  19       15.57        6.69      4.00 o 
   4   4  19       19.96       23.54      5.04 o 
   1   5  19       57.87       58.93      4.37 o 
   2   5  19       81.66       78.75      6.64 o 
   3   5  19      267.48      276.93     10.87 o 
   0   6  19      288.81      292.78     12.21 o 
   1   6  19       18.50       22.05      4.31 o 
   2   6  19       14.63       15.23      4.99 o 
   3   6  19       35.23       43.76      6.38 o 
   1   7  19      157.69      149.37      6.33 o 
   0   0  20      283.38      267.10     13.17 o 
   1   0  20      194.95      176.66      5.82 o 
   2   0  20       43.01       30.33      4.86 o 
   3   0  20       37.88       43.19      5.83 o 
   4   0  20      186.77      174.31      9.33 o 
   1   1  20        1.58        1.46      2.35 o 
   2   1  20       86.44       69.00      5.05 o 
   3   1  20      163.17      145.92      5.86 o 
   4   1  20       17.69       16.11      3.86 o 
   0   2  20       42.29       34.78      4.86 o 
   1   2  20        6.88        5.56      7.89 o 
   2   2  20      114.83       98.83      6.74 o 
   3   2  20        0.21        1.49      4.23 o 
   4   2  20       50.49       45.15      6.27 o 
   1   3  20       52.38       51.57      6.53 o 
   2   3  20      287.03      257.24     10.56 o 
   3   3  20       36.85       41.67      6.43 o 
   4   3  20       37.32       41.96      6.48 o 
   0   4  20       33.74       30.07      5.30 o 
   1   4  20      174.72      160.59      8.70 o 
   2   4  20        2.35       -4.81      4.81 o 
   3   4  20       88.88       86.04      7.21 o 
   1   5  20       17.26       19.47      4.19 o 
   2   5  20      264.52      258.64     11.16 o 
   3   5  20        3.69       13.01      5.02 o 
   0   6  20      561.33      671.81     29.75 o 
   1   6  20       69.90       76.78     10.91 o 
   2   6  20       34.44       38.56      5.70 o 
   1   1  21       99.48      103.53      3.57 o 
   2   1  21      109.75      103.09      5.24 o 
   3   1  21      211.25      204.11      7.25 o 
   0   2  21      128.82      125.35      7.50 o 
   1   2  21      132.35      139.80     13.48 o 
   2   2  21        9.24        5.83      4.42 o 
   3   2  21       24.75       31.59      5.15 o 
   1   3  21       86.53       75.99      6.78 o 
   2   3  21       19.12       22.68      5.09 o 
   3   3  21        0.25        1.41      4.86 o 
   0   4  21      759.85      718.37     32.98 o 
   1   4  21       49.81       49.47      4.67 o 
   2   4  21        1.65       -1.67      5.64 o 
   1   5  21        1.05       -3.14      3.14 o 
   0   0  22       11.49       17.17      4.81 o 
   1   0  22      711.62      723.28     21.58 o 
   2   0  22        2.42        3.00      4.10 o 
   3   0  22       22.06       22.31      5.90 o 
   1   1  22        5.48        6.48      3.00 o 
   2   1  22       12.17       10.40      3.23 o 
   0   2  22       20.92       25.66      5.02 o 
   1   2  22      143.67      145.36      6.08 o 
   2   2  22        0.02        0.13      3.89 o 
   1   3  22       85.12       89.79      5.26 o 
   2   3  22       27.89       26.65      6.19 o 
   0   4  22        2.13       14.81      4.83 o 
   1   4  22       39.79       44.69      9.25 o 
   1   1  23      129.91      133.46      5.57 o 
   0   2  23      425.33      438.22     20.96 o 
                                                 
